# Supplementary material for: Functionalized Soybean Oil- and Vanillin-Based Dual Cure Photopolymerizable System for Light-Based 3D Structuring
Source: Polymers (Basel). 2022 Dec 8;14(24):5361. doi: 10.3390/polym14245361 (PMC9781298; doi:10.3390/polym14245361)
Supplement: Supplementary file 1 [file polymers-14-05361-s001.zip]

Archive with 1 entries (1 files):
- polymers-2074570-supplementary.pdf
